# Supplementary material for: Do non-traumatic stressful life events and ageing negatively impact working memory performance and do they interact to further impair working memory performance?
Source: PLoS One. 2023 Nov 29;18(11):e0290635. doi: 10.1371/journal.pone.0290635 (PMC10686508; doi:10.1371/journal.pone.0290635)
Supplement: S3 Table — (XLSX) [file pone.0290635.s003.xlsx]

## Sheet: S5 Table frequencyLESS_SRRS
S5 Table. Frequency table of the total cumulative stress score for each participant in each study.
STUDY 1										STUDY 2A										STUDY 2B
LESS total score (whole life)					SRRS total score (whole life)					LESS total score (whole life)					SRRS total score (whole life)					LESS total score (whole life)					SRRS total score (whole life)
Total LESS score	Frequency	Percent	Cumulative Percent		Total SRRS score	Frequency	Percent	Cumulative Percent		Total LESS score	Frequency	Percent	Cumulative Percent		Total SRRS score	Frequency	Percent	Cumulative Percent		Total LESS score	Frequency	Percent	Cumulative Percent		Total SRRS score	Frequency	Percent	Cumulative Percent
120	1	4.7619	4.7619		489	1	5.26316	5.26316		161	1	3.22581	3.22581		193	1	3.7037	3.7037		223	1	3.44828	3.44828		308	1	3.44828	3.44828
345	1	4.7619	9.52381		628	1	5.26316	10.5263		229	1	3.22581	6.45161		446	1	3.7037	7.40741		273	1	3.44828	6.89655		473	1	3.44828	6.89655
363	1	4.7619	14.2857		697	1	5.26316	15.7895		265	1	3.22581	9.67742		512	1	3.7037	11.1111		289	1	3.44828	10.3448		553	1	3.44828	10.3448
389	1	4.7619	19.0476		751	1	5.26316	21.0526		307	1	3.22581	12.9032		558	1	3.7037	14.8148		291	1	3.44828	13.7931		576	1	3.44828	13.7931
477	1	4.7619	23.8095		753	1	5.26316	26.3158		323	1	3.22581	16.129		589	1	3.7037	18.5185		318	1	3.44828	17.2414		590	1	3.44828	17.2414
507	1	4.7619	28.5714		809	1	5.26316	31.5789		327	1	3.22581	19.3548		631	1	3.7037	22.2222		327	1	3.44828	20.6897		627	1	3.44828	20.6897
518	1	4.7619	33.3333		817	1	5.26316	36.8421		357	2	6.45161	25.8065		632	1	3.7037	25.9259		334	1	3.44828	24.1379		683	1	3.44828	24.1379
574	1	4.7619	38.0952		861	1	5.26316	42.1053		385	1	3.22581	29.0323		659	1	3.7037	29.6296		362	1	3.44828	27.5862		686	1	3.44828	27.5862
587	1	4.7619	42.8571		885	1	5.26316	47.3684		392	1	3.22581	32.2581		682	1	3.7037	33.3333		382	1	3.44828	31.0345		700	1	3.44828	31.0345
592	2	9.52381	52.381		913	1	5.26316	52.6316		411	1	3.22581	35.4839		685	1	3.7037	37.037		392	1	3.44828	34.4828		712	1	3.44828	34.4828
606	1	4.7619	57.1429		919	1	5.26316	57.8947		493	1	3.22581	38.7097		690	1	3.7037	40.7407		408	1	3.44828	37.931		715	1	3.44828	37.931
616	1	4.7619	61.9048		925	2	10.5263	68.4211		545	1	3.22581	41.9355		696	1	3.7037	44.4444		409	1	3.44828	41.3793		738	1	3.44828	41.3793
631	1	4.7619	66.6667		977	1	5.26316	73.6842		563	1	3.22581	45.1613		722	1	3.7037	48.1481		423	1	3.44828	44.8276		760	1	3.44828	44.8276
633	1	4.7619	71.4286		1009	1	5.26316	78.9474		573	1	3.22581	48.3871		738	1	3.7037	51.8519		435	1	3.44828	48.2759		763	1	3.44828	48.2759
638	1	4.7619	76.1905		1014	1	5.26316	84.2105		577	1	3.22581	51.6129		748	1	3.7037	55.5556		516	1	3.44828	51.7241		766	1	3.44828	51.7241
641	1	4.7619	80.9524		1028	1	5.26316	89.4737		584	1	3.22581	54.8387		755	1	3.7037	59.2593		540	1	3.44828	55.1724		771	1	3.44828	55.1724
682	1	4.7619	85.7143		1062	1	5.26316	94.7368		608	1	3.22581	58.0645		786	1	3.7037	62.963		547	1	3.44828	58.6207		796	1	3.44828	58.6207
729	1	4.7619	90.4762		1079	1	5.26316	100		633	1	3.22581	61.2903		794	1	3.7037	66.6667		585	1	3.44828	62.069		798	1	3.44828	62.069
857	1	4.7619	95.2381		Total	19	100			636	1	3.22581	64.5161		803	1	3.7037	70.3704		595	1	3.44828	65.5172		801	1	3.44828	65.5172
884	1	4.7619	100							641	1	3.22581	67.7419		828	1	3.7037	74.0741		614	1	3.44828	68.9655		806	1	3.44828	68.9655
Total	21	100								658	1	3.22581	70.9677		845	1	3.7037	77.7778		623	1	3.44828	72.4138		845	1	3.44828	72.4138
										662	1	3.22581	74.1935		850	1	3.7037	81.4815		651	1	3.44828	75.8621		849	1	3.44828	75.8621
										691	1	3.22581	77.4194		859	1	3.7037	85.1852		733	1	3.44828	79.3103		850	1	3.44828	79.3103
										702	1	3.22581	80.6452		867	1	3.7037	88.8889		768	1	3.44828	82.7586		861	1	3.44828	82.7586
										704	1	3.22581	83.871		901	1	3.7037	92.5926		795	1	3.44828	86.2069		873	1	3.44828	86.2069
										710	1	3.22581	87.0968		976	1	3.7037	96.2963		833	1	3.44828	89.6552		922	1	3.44828	89.6552
										711	1	3.22581	90.3226		992	1	3.7037	100		847	1	3.44828	93.1034		952	1	3.44828	93.1034
										788	1	3.22581	93.5484		Total	27	100			861	1	3.44828	96.5517		956	1	3.44828	96.5517
										874	1	3.22581	96.7742							894	1	3.44828	100		972	1	3.44828	100
										951	1	3.22581	100							Total	29	100			Total	29	100
										Total	31	100
