# Supplementary material for: Do non-traumatic stressful life events and ageing negatively impact working memory performance and do they interact to further impair working memory performance?
Source: PLoS One. 2023 Nov 29;18(11):e0290635. doi: 10.1371/journal.pone.0290635 (PMC10686508; doi:10.1371/journal.pone.0290635)
Supplement: S3 Appendix — (XLSX) [file pone.0290635.s008.xlsx]

## Sheet: readMe
S6 Appendix 3
Workbook contains:
Power Analysis using G*Power [Faul, F., Erdfelder, E., Lang, A.-G., & Buchner, A. (2007). G*Power 3: A flexible statistical power analysis program for the social, behavioral, and biomedical sciences. Behavior research methods, 39(2), 175-191. doi:10.3758/BF03193146]
Traditional (frequentist) meta-analysis for 3 replication studies.
Forest Plots provide a visual representation.
Draper Plots are a useful complimentary visual representation.
Effect size breakdowns.
meta-analysis conducted with these R libraries:
library(dmetar)
library(meta)

## Sheet: PowerAnalysisOutput
Power Calculation using G*Power based on Marshall et al. (2015) age x stress group interaction effect.
G-power [reference: Faul, F., Erdfelder, E., Lang, A.-G., & Buchner, A. (2007). G*Power 3: A flexible statistical power analysis program for the social, behavioral, and biomedical sciences. Behavior research methods, 39(2), 175-191. doi:10.3758/BF03193146]
					(YALS-YAHS)-(OALS-OAHS)
Sample Parameters					MeanDiff	seMeanDiff
age group	stress group	n		Marshall Study	-12.552	2.85071
Young adults	Low Stress	15
Young adults	High Stres	15
Older adults	Low Stress	15
Older adults	High Stres	15
N		60
Calculation input values:
Partial eta squared	0.233606
Effect size:	0.552705
Alpha:	0.05
Requested power:	0.8
Numerator df	1
Number of groups (cells)	4
Output given
power	0.987524
Demoninator DF	24
Total Sample Size	28		Total sample required to detect an interaction effect at a power set to .80 = 28

## Sheet: AgeEffect
nBack 3 Studies overall age difference Percent Correct								nBack 3 Studies overall age difference REACTION TIME
Number of studies combined		k	3					Number of studies combined		k	3
Number of observations		N	156					Number of observations		N	156
	SMD	95%-CI lower	95%-CI upper	z|t	p-value				SMD	95%-CI lower	95%-CI upper	z|t	p-value
Common effect model	0.2929	-0.0236	0.6095	1.81	0.0697			Common effect model	-0.4648	-0.7839	-0.1457	-2.86	0.0043
Random effects model	0.2929	-0.1681	0.7539	2.73	0.1118			Random effects model	-0.4648	-0.8329	-0.0967	-5.43	0.0323
Quantifying heterogeneity:	value	95%-CI lower	95%-CI upper	Q	df	p-value		Quantifying heterogeneity:	value	95%-CI lower	95%-CI upper	Q	df	p-value
tau^2	0	0	1.4933	0.88	2	0.644		tau^2	0	0	0.9311	0.55	2	0.7587
tau	0	0	1.222					tau	0	0	0.9649
I^2	0	0	0.896					I^2	0	0	0.896
H	1	1	3.1					H	1	1	3.1

## Sheet: StressEffect
nBack 3 Studies overall stress difference Percent Correct								nBack 3 Studies overall stress difference REACTION TIME
Number of studies combined		k	3					Number of studies combined		k	3
Number of observations		N	156					Number of observations		N	156
	SMD	95%-CI lower	95%-CI upper	z|t	p-value				SMD	95%-CI lower	95%-CI upper	z|t	p-value
Common effect model	0.3087	-0.0105	0.6278	1.9	0.058			Common effect model	-0.051	-0.3678	0.2659	-0.32	0.7526
Random effects model	0.3432	-0.8219	1.5084	1.27	0.3326			Random effects model	-0.0884	-1.2235	1.0466	-0.34	0.7694
Quantifying heterogeneity:	value	95%-CI lower	95%-CI upper	Q	df	p-value		Quantifying heterogeneity:	value	95%-CI lower	95%-CI upper	Q	df	p-value
tau^2	0.1379	0	8.6829	5.4	2	0.0674		tau^2	0.1179	0	8.6388	4.83	2	0.0892
tau	0.3713	0	2.9467					tau	0.3433	0	2.9392
I^2	0.629	0	0.894					I^2	0.586	0	0.882
H	1.64	1	3.07					H	1.55	1	2.91

## Sheet: AgeXStress_Interaction
nBack 3 Studies ageXstress interaction Percent Correct								nBack 3 Studies ageXstress interaction REACTION TIME
Number of studies combined		k	3					Number of studies combined		k	3
Number of observations		N	156					Number of observations		N	156
	SMD	95%-CI lower	95%-CI upper	z|t	p-value				SMD	95%-CI lower	95%-CI upper	z|t	p-value
Common effect model	0.2572	-0.0618	0.5762	1.58	0.1141			Common effect model	0.2241	-0.0924	0.5406	1.39	0.1653
Random effects model	0.2625	-0.9602	1.4853	0.92	0.4531			Random effects model	0.2298	-0.5465	1.006	1.27	0.3308
Quantifying heterogeneity:	value	95%-CI lower	95%-CI upper	Q	df	p-value		Quantifying heterogeneity:	value	95%-CI lower	95%-CI upper	Q	df	p-value
tau^2	0.1702	0	9.1753	6.47	2	0.0393		tau^2	0.023	0	3.6922	2.5	2	0.2858
tau	0.4126	0	3.0291					tau	0.1518	0	1.9215
I^2	0.691	0	0.91					I^2	0.202	0	0.917
H	1.8	1	3.33					H	1.12	1	3.47

## Sheet: BreakdownByStudy
PERCENT CORRECT DATA
AGE
Studies	es	weight	sample.size	se	var	ci.lo	ci.hi	measure	pooled_effect
Study 1	0.546293	9.60303	40	0.322698	0.104134	-0.0861832	1.17877	g
Study 2A	0.162736	14.3823	58	0.263685	0.0695297	-0.354077	0.679548	g
Study 2B	0.254293	14.3806	58	0.263701	0.0695383	-0.262551	0.771138	g
All studies									0.293059
STRESS
Studies	es	weight	sample.size	se	var	ci.lo	ci.hi	measure	pooled_effect
Study 1	0.777793	9.24878	40	0.32882	0.108122	0.133319	1.42227	g
Study 2A	0.469816	14.084	58	0.266463	0.0710027	-0.0524425	0.992074	g
Study 2B	-0.147417	14.4425	58	0.263135	0.0692401	-0.663152	0.368319	g
All studies									0.309235
INTERACTION
Studies	es	weight	sample.size	se	var	ci.lo	ci.hi	measure	pooled_effect
Study 1	0.20771	9.91945	40	0.317509	0.100812	-0.414597	0.830016	g
Study 2A	-0.189213	14.4165	58	0.263372	0.0693647	-0.705412	0.326987	g
Study 2B	0.773614	13.4502	58	0.272669	0.0743486	0.239192	1.30804	g
All studies									0.257708
REACTION TIME DATA
AGE
Studies	es	weight	sample.size	se	var	ci.lo	ci.hi	measure	pooled_effect
Study 1	-0.672623	9.42174	40	0.325787	0.106137	-1.31115	-0.0340913	g
Study 2A	-0.374928	14.1763	58	0.265594	0.0705402	-0.895483	0.145627	g
Study 2B	-0.416992	14.1833	58	0.265529	0.0705057	-0.937419	0.103435	g
All studies									-0.464957
STRESS
Studies	es	weight	sample.size	se	var	ci.lo	ci.hi	measure	pooled_effect
Study 1	-0.64046	9.47078	40	0.324943	0.105588	-1.27734	-0.00358336	g
Study 2A	0.271498	14.3471	58	0.264009	0.0697005	-0.245949	0.788946	g
Study 2B	0.0140418	14.4824	58	0.262772	0.0690494	-0.500983	0.529066	g
All studies									-0.0513595
INTERACTION
Studies	es	weight	sample.size	se	var	ci.lo	ci.hi	measure	pooled_effect
Study 1	0.467027	9.70038	40	0.321074	0.103089	-0.162267	1.09632	g
Study 2A	0.390742	14.2046	58	0.26533	0.0704	-0.129295	0.910779	g
Study 2B	-0.102124	14.4634	58	0.262945	0.06914	-0.617486	0.413238	g
All studies									0.224237
