# Supplementary material for: Do non-traumatic stressful life events and ageing negatively impact working memory performance and do they interact to further impair working memory performance?
Source: PLoS One. 2023 Nov 29;18(11):e0290635. doi: 10.1371/journal.pone.0290635 (PMC10686508; doi:10.1371/journal.pone.0290635)
Supplement: S5 Appendix — (XLSX) [file pone.0290635.s010.xlsx]

## Sheet: readME
These sheets calculate Bayesian meta analysis for percent correct data and reaction time data.
Prior distribution	normal (which represents a scale factor of 2 SD)
Prior estimated effect size	A subjective estimate of maximum expected difference between groups. To calculate the prior, this maximum value was divided by 2 to provide one standard deviation (with mean set to zero) e.g. a maximum difference between groups of 10% yields a prior of 5%.
Likelihood data	Marshall et al. (2015)		These data were fed into the meta analysis iteratively to obtain a final effect size which is the posterior of Study 2B.
	Study 1
	Study 2A
	Study 2B
All means and standard errors used are given in the tables.

## Sheet: PCT CORRECT
TABLE 1: Percent Correct summary values for each effect size evaluated.
PERCENT CORRECT: YA vs. OA	N	YA_n	OA_n	MeanDiff	seMeanDiff	YAmean	YAse	OAmean	OAse
Marshall Study(prior)	60	30	30	4.83333	1.63642	92.1944	0.942449	87.3611	1.34387
Study 1	40	21	19	4.34628	2.41778	90.7937	1.66236	86.4474	1.7271
Study 2A	58	31	27	1.29132	2.1208	90.2419	1.47975	88.9506	1.47173
Study 2B	58	29	29	-1.98276	2.06459	89.8563	1.73431	91.8391	1.11884
PERCENT CORRECT: LS vs. HS	N	LS_n	HS_n	MeanDiff	seMeanDiff	LSmean	LSse	HSmean	HSse
Marshall Study (prior)	60	30	30	3.5	1.62144	91.5278	0.934012	88.0278	1.36527
Study 1	40	21	19	5.7665	2.34544	91.4683	1.15293	85.7018	2.05784
Study 2A	58	31	27	3.79365	2.19745	91.4722	1.12534	87.6786	1.80093
Study 2B	58	29	29	-1.18056	2.07294	90.2778	1.5182	91.4583	1.40396
PERCENT CORRECT: Age*Stress interaction	N	LS_n	HS_n	MeanDiff	seMeanDiff	(YALS-YAHS)	(OALS-OAHS)	(YALS-YAHS)-(OALS-OAHS)	SEdiff	YA_LSmean	YA_LSse	YA_HSmean	YA_HSse	OA_LSmean	OA_LSse	OA_HSmean	OA_HSse
Marshall Study (prior)	60	30	30	-12.552	2.85071	-2.69805	9.85395	-12.552	2.85071	90.552	1.64309	93.2501	0.953505	91.887	1.04422	82.033	1.85128
Study 1	40	21	19	1.53432	4.65019	7.17512	5.6408	1.53432	4.65019	93.6424	0.813116	86.4672	3.16825	88.5447	2.0518	82.9039	2.71811
Study 2A	58	30	28	-1.53552	4.22938	3.6637	5.19922	-1.53552	4.22938	91.2382	1.75442	87.5745	2.50352	90.8403	1.40481	85.641	2.60885
Study 2B	58	30	28	6.3933	4.23133	1.69382	-4.69948	6.3933	4.23133	89.4675	2.56382	87.7737	2.58469	89.1811	1.94195	93.8806	0.883035
PERCENT CORRECT: Young Adults (LS vs. HS)	N	LS_n	HS_n	MeanDiff	seMeanDiff	LSmean	LSse	HSmean	HSse
Marshall Study (prior)	30	15	15	-2.38889	1.87655	91	1.61092	93.3889	0.925806
Study 1	21	11	10	6.12879	3.12007	93.7121	0.806571	87.5833	3.05702
Study 2A	31	16	15	3.15972	3.05966	91.7708	1.77705	88.6111	2.38069
Study 2B	29	15	14	1.79365	3.60056	90.7222	2.53172	88.9286	1.99426
PERCENT CORRECT: Older Adults (LS vs. HS)	N	LS_n	HS_n	MeanDiff	seMeanDiff	LSmean	LSse	HSmean	HSse
Marshall Study (prior)	30	15	15	9.38889	2.01334	92.0556	0.995929	82.6667	1.79537
Study 1	19	10	9	5.38889	3.26351	89	1.94215	83.6111	2.71184
Study 2A	27	14	13	4.52839	2.82783	91.131	1.39805	86.6026	2.51041
Study 2B	29	15	14	-4.15476	2.13569	89.8333	1.99426	93.9881	0.907725
TABLE 2: Percent Correct Bayesian Meta Analysis values for all priors, likelihoods and posterior outputs.
	Prior		Likelihood		Posterior
	mean	SE	mean	SE	mean	SD	CI - lower	CI - upper
Study 1	4.83333	1.63642	4.34628	2.41778	4.6803	1.3552	2.0241	7.3365
Study 2A	4.6803	1.3552	1.29132	2.1208	3.6977	1.142	1.4595	5.9359
Study 2B	3.6977	1.142	-1.98276	2.06459	2.3669	0.9993	0.4082	4.3255
	Prior		Likelihood		Posterior
	mean	SE	mean	SE	mean	SD	CI - lower	CI - upper
Study 1	3.5	1.62144	5.7665	2.34544	4.2329	1.3337	1.6188	6.847
Study 2A	4.2329	1.3337	3.79365	2.19745	4.1147	1.1401	1.88	6.3494
Study 2B	4.1147	1.1401	-1.18056	2.07294	2.8849	0.999	0.9269	4.8429
	Prior		Likelihood		Posterior
	mean	SE	mean	SE	mean	SD	CI - lower	CI - upper
Study 1	-12.552	2.85071	1.53432	4.65019	-8.7043	2.4304	-13.4678	-3.9408
Study 2A	-8.7043	2.4304	-1.53552	4.22938	-6.9247	2.1073	-11.0549	-2.7945
Study 2B	-6.9247	2.1073	6.3933	4.23133	-4.2779	1.8863	-7.9751	-0.5807
	Prior		Likelihood		Posterior
	mean	SE	mean	SE	mean	SD	CI - lower	CI - upper
Study 1	-2.38889	1.87655	6.12879	3.12007	-0.1262	1.6081	-3.2781	3.0258
Study 2A	-0.1262	1.6081	3.15972	3.05966	0.585	1.4235	-2.205	3.375
Study 2B	0.585	1.4235	1.79365	3.60056	0.7484	1.3238	-1.8463	3.343
	Prior		Likelihood		Posterior
	mean	SE	mean	SE	mean	SD	CI - lower	CI - upper
Study 1	9.38889	2.01334	5.38889	3.26351	8.2862	1.7135	4.9278	11.6446
Study 2A	8.2862	1.7135	4.52839	2.82783	7.277	1.4655	4.4047	10.1493
Study 2B	7.277	1.4655	-4.15476	2.13569	3.6174	1.2084	1.249	5.9858

## Sheet: REACTION TIME
TABLE 3: Reaction Time summary values for each effect size evaluated.
REACTION TIME: YA vs. OA	N	YA_n	OA_n	MeanDiff	seMeanDiff	YAmean	YAse	OAmean	OAse
Marshall Study(prior)	46	16	30	-441.279	109.069	532.688	42.1331	973.967	102.687
Study 1	40	21	19	-155.689	71.4402	817.488	56.4424	973.177	42.5016
Study 2A	58	31	27	-88.7861	60.0371	639.19	41.7292	727.976	45.2442
Study 2B	58	29	29	-75.5412	46.7883	701.389	31.886	776.93	34.4398
REACTION TIME: LS vs. HS	N	LS_n	HS_n	MeanDiff	seMeanDiff	LSmean	LSse	HSmean	HSse
Marshall Study (prior)	46	22	24	62.3333	158.085	853	124.702	790.667	94.1465
Study 1	40	21	19	-146.529	72.1311	821.839	43.2998	968.368	57.3124
Study 2A	58	30	28	64.1236	59.292	711.478	43.3983	647.354	43.0607
Study 2B	58	30	28	2.63185	48.6931	740.43	36.3737	737.798	31.782
REACTION TIME: Age*Stress interaction	N	LS_n	HS_n	MeanDiff	seMeanDiff	(YALS-YAHS)	(OALS-OAHS)	(YALS-YAHS)-(OALS-OAHS)	DiffSE	YA_LSmean	YA_LSse	YA_HSmean	YA_HSse	OA_LSmean	OA_LSse	OA_HSmean	OA_HSse
Marshall Study (prior)	46	22	24	-47.7479	254.724	-59.8706	-12.1227	-47.7479	254.724	459.003	46.7602	518.874	63.4469	719.064	166.148	731.187	136.762
Study 1	40	21	19	104.802	138.219	-75.5412	-180.343	104.802	138.219	715.644	71.0997	791.185	88.9651	862.907	49.8334	1043.25	59.1199
Study 2A	58	30	28	93.3553	123.582	91.2656	-2.08971	93.3553	123.582	622.323	65.6589	531.057	48.9748	655.166	64.5642	657.255	66.8725
Study 2B	58	30	28	-19.0448	96.4117	-20.0987	-1.05386	-19.0448	96.4117	648.847	46.7658	668.946	48.7089	733.094	54.4897	734.148	41.5954
REACTION TIME: Young Adults (LS vs. HS)	N	LS_n	HS_n	MeanDiff	seMeanDiff	LSmean	LSse	HSmean	HSse
Marshall Study (prior)	16	7	9	-87.3175	78.5943	483.571	46.8131	570.889	63.6733
Study 1	21	11	10	-111.89	109.759	764.207	68.7924	876.097	88.1398
Study 2A	31	16	15	121.936	82.1246	698.192	66.7622	576.256	48.4578
Study 2B	29	15	14	-25.3291	65.4745	689.161	45.0478	714.49	47.9998
REACTION TIME: Older Adults (LS vs. HS)	N	LS_n	HS_n	MeanDiff	seMeanDiff	LSmean	LSse	HSmean	HSse
Marshall Study (prior)	30	15	15	102.867	209.135	1025.4	159.843	922.533	133.364
Study 1	19	10	9	-185.658	75.6171	885.233	48.4696	1070.89	59.1481
Study 2A	27	14	13	-2.72888	93.1605	726.663	64.1449	729.391	65.239
Study 2B	29	15	14	30.5928	69.2683	791.699	55.5854	761.106	39.9744
TABLE 4: Reaction Time Bayesian Meta Analysis values for all priors, likelihoods and posterior outputs.
	Prior		Likelihood		Posterior
	mean	SE	mean	SE	mean	SD	CI - lower	CI - upper
Study 1	-441.279	109.069	-155.689	71.4402	-241.429	59.7617	-358.562	-124.296
Study 2A	-241.429	59.7617	-88.7861	60.0371	-165.458	42.3549	-248.474	-82.4428
Study 2B	-165.458	42.3549	-75.5412	46.7883	-124.961	31.4001	-186.505	-63.4165
	Prior		Likelihood		Posterior
	mean	SE	mean	SE	mean	SD	CI - lower	CI - upper
Study 1	62.3333	158.085	-146.529	72.1311	-110.539	65.6228	-239.16	18.0817
Study 2A	-110.539	65.6228	64.1236	59.292	-14.3783	43.9941	-100.607	71.8503
Study 2B	-14.3783	43.9941	2.63185	48.6931	-6.7334	32.6437	-70.7151	57.2483
	Prior		Likelihood		Posterior
	mean	SE	mean	SE	mean	SD	CI - lower	CI - upper
Study 1	-47.7479	254.724	104.802	138.219	70.1023	121.486	-168.011	308.215
Study 2A	70.1023	121.486	93.3553	123.582	81.53	86.6351	-88.2748	251.335
Study 2B	81.53	86.6351	-19.0448	96.4117	36.5991	64.4404	-89.704	162.902
	Prior		Likelihood		Posterior
	mean	SE	mean	SE	mean	SD	CI - lower	CI - upper
Study 1	-87.3175	78.5943	-111.89	109.759	-95.6463	63.901	-220.892	29.5998
Study 2A	-95.6463	63.901	121.936	82.1246	-13.5925	50.4326	-112.44	85.2554
Study 2B	-13.5925	50.4326	-25.3291	65.4745	-17.9629	39.9541	-96.273	60.3472
	Prior		Likelihood		Posterior
	mean	SE	mean	SE	mean	SD	CI - lower	CI - upper
Study 1	102.867	209.135	-185.658	75.6171	-152.299	71.1115	-291.678	-12.921
Study 2A	-152.299	71.1115	-2.72888	93.1605	-97.2347	56.5257	-208.025	13.5557
Study 2B	-97.2347	56.5257	30.5928	69.2683	-46.138	43.7944	-131.975	39.699

## Sheet: BayesFactors_PctCorrect
Prior values	Age		Cumulative stress		Age * Stress			YA		OA
	ACCURACY	REACTION TIME	ACCURACY	REACTION TIME	ACCURACY	REACTION TIME	ACCURACY	REACTION TIME	ACCURACY	REACTION TIME
	meanDiff	meanDiff	meanDiff	meanDiff	meanDiff	meanDiff	meanDiff	meanDiff	meanDiff	meanDiff
Estimated maximum difference	10	100	10	100	5	50	10	25	25	75
SD	5	50	5	50	2.5	25	5	12.5	12.5	37.5
PERCENT CORRECT: YA vs. OA
		Prior			Likelihood					Robustness checks
		Max Difference	1 SD		meanDiff	meanDiffSE		BF		Normal Dist	Student's t (2df)	Cauchy
Marshall BF	Estimated max effect size	10	5		4.83333	1.63642		15.99		15.99	13.3	11.96
BF1	Marshall meanDiff	4.83333	2.41667	Study 1	4.34628	2.41778		1.59		1.59	1.51	1.43
BF2	Study 1 posterior upper CI	7.3365	3.66825	Study 2A	1.29132	2.1208		0.58		0.58	0.5	0.46
BF3	Study 2A posterior upper CI	5.9359	2.96795	Study 2B	-1.98276	2.06459		0.78		0.78	0.67	0.62
PERCENT CORRECT: LS vs. HS
		Prior			Likelihood					Robustness checks
		Max Difference	1 SD		meanDiff	meanDiffSE		BF		Normal Dist	Student's t (2df)	Cauchy
Marshall BF	Estimated max effect size	10	5		3.5	1.62144		2.54		2.54	2.14	1.95
BF1	Marshall meanDiff	3.5	1.75	Study 1	5.7665	2.34544		2.36		2.36	3.08	3.28
BF2	Study 1 posterior upper CI	6.847	3.4235	Study 2A	3.79365	2.19745		1.55		1.55	1.35	1.24
BF3	Study 2A posterior upper CI	6.3494	3.1747	Study 2B	-1.18056	2.07294		0.61		0.61	0.53	0.49
PERCENT CORRECT: Age*Stress interaction
		Prior			Likelihood					Robustness checks
		Max Difference	1 SD		meanDiff	meanDiffSE		BF		Normal Dist	Student's t (2df)	Cauchy
Marshall BF	Estimated max effect size	5	2.5		-12.552	2.85071		50.86		50.86	455.25	724.11
BF1	Marshall meanDiff	-12.552	-6.276	Study 1	1.53432	4.65019		0.62		0.62	0.53	0.49
BF2	Study 1 posterior upper CI	-3.9408	-1.9704	Study 2A	-1.53552	4.22938		0.92		0.92	0.84	0.79
BF3	Study 2A posterior upper CI	-2.7945	-1.39725	Study 2B	6.3933	4.23133		1.06		1.06	1.11	1.13
PERCENT CORRECT: Young Adults (LS vs. HS)
		Prior			Likelihood					Robustness checks
		Max Difference	1 SD		meanDiff	meanDiffSE		BF		Normal Dist	Student's t (2df)	Cauchy
Marshall BF	Estimated max effect size	10	5		-2.38889	1.87655		0.71		0.71	0.62	0.57
BF1	Marshall meanDiff	-2.38889	-1.19444	Study 1	6.12879	3.12007		1.2		1.2	1.39	1.5
BF2	Study 1 posterior upper CI	3.0258	1.5129	Study 2A	3.15972	3.05966		1		1	0.95	0.91
BF3	Study 2A posterior upper CI	3.375	1.6875	Study 2B	1.79365	3.60056		0.93		0.93	0.85	0.81
PERCENT CORRECT: Older Adults (LS vs. HS)
		Prior			Likelihood					Robustness checks
		Max Difference	1 SD		meanDiff	meanDiffSE		BF		Normal Dist	Student's t (2df)	Cauchy
Marshall BF	Estimated max effect size	25	12.5		9.38889	2.01334		6374.86		6374.86	5274.71	4738.6
BF1	Marshall meanDiff	9.38889	4.69444	Study 1	5.38889	3.26351		1.43		1.43	1.25	1.15
BF2	Study 1 posterior upper CI	11.6446	5.8223	Study 2A	4.52839	2.82783		1.23		1.23	1.05	0.96
BF3	Study 2A posterior upper CI	10.1493	5.07465	Study 2B	-4.15476	2.13569		1.94		1.94	1.64	1.49

## Sheet: BayesFactors_RT
Prior values	Age		Cumulative stress		Age * Stress			YA		OA
	ACCURACY	REACTION TIME	ACCURACY	REACTION TIME	ACCURACY	REACTION TIME	ACCURACY	REACTION TIME	ACCURACY	REACTION TIME
	meanDiff	meanDiff	meanDiff	meanDiff	meanDiff	meanDiff	meanDiff	meanDiff	meanDiff	meanDiff
Estimated maximum difference	10	100	10	100	5	50	10	25	25	75
SD	5	50	5	50	2.5	25	5	12.5	12.5	37.5
PERCENT CORRECT: YA vs. OA
		Prior			Likelihood					Robustness checks
		Max Difference	1 SD		meanDiff	meanDiffSE		BF		Normal Dist	Student's t (2df)	Cauchy
Marshall BF	Estimated max effect size	100	50		-441.279	109.069		3.77		3.77	32.89	64.15
BF1	Marshall meanDiff	-441.279	-220.64	Study 1	-155.689	71.4402		2.64		2.64	2.23	2.03
BF2	Study 1 posterior upper CI	-124.296	-62.148	Study 2A	-88.7861	60.0371		1.22		1.22	1.11	1.04
BF3	Study 2A posterior upper CI	-82.4428	-41.2214	Study 2B	-75.5412	46.7883		1.33		1.33	1.26	1.2
PERCENT CORRECT: LS vs. HS
		Prior			Likelihood					Robustness checks
		Max Difference	1 SD		meanDiff	meanDiffSE		BF		Normal Dist	Student's t (2df)	Cauchy
Marshall BF	Estimated max effect size	100	50		62.3333	158.085		0.96		0.96	0.91	0.87
BF1	Marshall meanDiff	62.3333	31.1667	Study 1	-146.529	72.1311		1.27		1.27	3.08	3.28
BF2	Study 1 posterior upper CI	18.0817	9.04085	Study 2A	64.1236	59.292		1		1	1	1
BF3	Study 2A posterior upper CI	71.8503	35.9252	Study 2B	2.63185	48.6931		0.81		0.81	0.71	0.66
PERCENT CORRECT: Age*Stress interaction
		Prior			Likelihood					Robustness checks
		Max Difference	1 SD		meanDiff	meanDiffSE		BF		Normal Dist	Student's t (2df)	Cauchy
Marshall BF	Estimated max effect size	50	25		-47.7479	254.724		1		1	0.99	0.98
BF1	Marshall meanDiff	-47.7479	-23.8739	Study 1	104.802	138.219		0.99		0.99	0.98	0.97
BF2	Study 1 posterior upper CI	308.215	154.108	Study 2A	93.3553	123.582		0.74		0.74	0.64	0.6
BF3	Study 2A posterior upper CI	251.335	125.667	Study 2B	-19.0448	96.4117		0.62		0.62	1.11	1.13
PERCENT CORRECT: Young Adults (LS vs. HS)
		Prior			Likelihood					Robustness checks
		Max Difference	1 SD		meanDiff	meanDiffSE		BF		Normal Dist	Student's t (2df)	Cauchy
Marshall BF	Estimated max effect size	25	12.5		-87.3175	78.5943		1		1	1.01	1.01
BF1	Marshall meanDiff	-87.3175	-43.6587	Study 1	-111.89	109.759		1		1	0.97	0.94
BF2	Study 1 posterior upper CI	29.5998	14.7999	Study 2A	121.936	82.1246		1.02		1.02	1.05	1.07
BF3	Study 2A posterior upper CI	85.2554	42.6277	Study 2B	-25.3291	65.4745		0.86		0.86	0.76	0.71
PERCENT CORRECT: Older Adults (LS vs. HS)
		Prior			Likelihood					Robustness checks
		Max Difference	1 SD		meanDiff	meanDiffSE		BF		Normal Dist	Student's t (2df)	Cauchy
Marshall BF	Estimated max effect size	75	37.5		102.867	209.135		0.99		0.99	0.97	0.95
BF1	Marshall meanDiff	102.867	51.4333	Study 1	-185.658	75.6171		2.15		2.15	2.89	3.16
BF2	Study 1 posterior upper CI	-12.921	-6.4605	Study 2A	-2.72888	93.1605		1		1	0.99	0.99
BF3	Study 2A posterior upper CI	13.5557	6.77785	Study 2B	30.5928	69.2683		0.98		0.98	1.64	1.49

## Sheet: BayesFactors_superceded
Prior values	Age		Cumulative stress		Age * Stress			YA		OA
	ACCURACY	REACTION TIME	ACCURACY	REACTION TIME	ACCURACY	REACTION TIME	ACCURACY	REACTION TIME	ACCURACY	REACTION TIME
	meanDiff	meanDiff	meanDiff	meanDiff	meanDiff	meanDiff	meanDiff	meanDiff	meanDiff	meanDiff
Estimated maximum difference	10	100	10	100	5	50	10	25	25	75
SD	5	50	5	50	2.5	25	5	12.5	12.5	37.5
PERCENT CORRECT: YA vs. OA
		Prior			Likelihood					Robustness checks
		Max Difference	1 SD		meanDiff	meanDiffSE		BF		Normal Dist	Student's t (2df)	Cauchy
Marshall BF		10	5		4.83333	1.63642		15.99		15.99	13.3	11.96
		Prior			Likelihood					Robustness checks
		Max Difference	1 SD		meanDiff	meanDiffSE		BF		Normal Dist	Student's t (2df)	Cauchy
BF1	Marshall meanDiff	4.83333	2.41667	Study 1	4.34628	2.41778		1.59		1.59	1.51	1.43
BF2	Study 1 posterior upper CI	7.3365	3.66825	Study 2A	1.29132	2.1208		0.58		0.58	0.5	0.46
BF3	Study 2A posterior upper CI	5.9359	2.96795	Study 2B	-1.98276	2.06459		0.78		0.78	0.67	0.62
PERCENT CORRECT: LS vs. HS
		Prior			Likelihood					Robustness checks
		Max Difference	1 SD		meanDiff	meanDiffSE		BF		Normal Dist	Student's t (2df)	Cauchy
Marshall BF		10	5		3.5	1.62144		2.54		2.54	2.14	1.95
		Prior			Likelihood					Robustness checks
		Max Difference	1 SD		meanDiff	meanDiffSE		BF		Normal Dist	Student's t (2df)	Cauchy
BF1	Marshall meanDiff	3.5	1.75	Study 1	5.7665	2.34544		2.36		2.36	3.08	3.28
BF2	Study 1 posterior upper CI	6.847	3.4235	Study 2A	3.79365	2.19745		1.55		1.55	1.35	1.24
BF3	Study 2A posterior upper CI	6.3494	3.1747	Study 2B	-1.18056	2.07294		0.61		0.61	0.53	0.49
PERCENT CORRECT: Age*Stress interaction
		Prior			likelihood values					Robustness checks
		Max Difference	1 SD		meanDiff	meanDiffSE		BF		Normal Dist	Student's t (2df)	Cauchy
Marshall BF		3.66825	1.83413		3.5	1.62144		50.86		50.86	455.25	724.11
		Prior			Likelihood					Robustness checks
		Max Difference	1 SD		meanDiff	meanDiffSE		BF		Normal Dist	Student's t (2df)	Cauchy
BF1	Marshall meanDiff	-12.552	-6.276	Study 1	1.53432	4.65019		0.62		0.62	0.53	0.49
BF2	Study 1 posterior upper CI	-3.9408	-1.9704	Study 2A	-1.53552	4.22938		0.92		0.92	0.84	0.79
BF3	Study 2A posterior upper CI	-2.7945	-1.39725	Study 2B	6.3933	4.23133		1.06		1.06	1.11	1.13
PERCENT CORRECT: Young Adults (LS vs. HS)
		Prior			Likelihood					Robustness checks
		Max Difference	1 SD		meanDiff	meanDiffSE		BF		Normal Dist	Student's t (2df)	Cauchy
Marshall BF		10	5		-2.38889	1.87655		1.01		1.01	0.88	0.81
		Prior			Likelihood					Robustness checks
		Max Difference	1 SD		meanDiff	meanDiffSE		BF		Normal Dist	Student's t (2df)	Cauchy
BF1	Marshall meanDiff	-2.38889	-1.19444	Study 1	6.12879	3.12007		1.2		1.2	1.39	1.5
BF2	Study 1 posterior upper CI	3.0258	1.5129	Study 2A	3.15972	3.05966		1		1	0.95	0.91
BF3	Study 2A posterior upper CI	3.375	1.6875	Study 2B	1.79365	3.60056		0.93		0.93	0.85	0.81
PERCENT CORRECT: Older Adults (LS vs. HS)
		Prior			Likelihood					Robustness checks
		Max Difference	1 SD		meanDiff	meanDiffSE		BF		Normal Dist	Student's t (2df)	Cauchy
Marshall BF		25	12.5		9.38889	2.01334		1.01		1.01	0.88	0.81
		Prior			Likelihood					Robustness checks
		Max Difference	1 SD		meanDiff	meanDiffSE		BF		Normal Dist	Student's t (2df)	Cauchy
BF1	Marshall meanDiff	9.38889	4.69444	Study 1	5.38889	3.26351		1.43		1.43	1.25	1.15
BF2	Study 1 posterior upper CI	11.6446	5.8223	Study 2A	4.52839	2.82783		1.23		1.23	1.05	0.96
BF3	Study 2A posterior upper CI	10.1493	5.07465	Study 2B	-4.15476	2.13569		1.94		1.94	1.64	1.49
